# Supplementary material for: MicroRNA-216b targets HK2 to potentiate autophagy and apoptosis of breast cancer cells via the mTOR signaling pathway
Source: Int J Biol Sci. 2021 Jul 13;17(11):2970–83. doi: 10.7150/ijbs.48933 (PMC8326127; doi:10.7150/ijbs.48933)
Supplement: Supplementary file 2 — Supplementary table 2. [file ijbsv17p2970s2.xls]

## Sheet: Sheet1
symbol	logFC	AveExpr	t	P.Value
COL10A1	5.57303	6.86962	8.78589	9.1e-07
COL11A1	5.51154	6.17082	8.08128	2.27e-06
COMP	4.73612	8.65112	5.39119	0.000131374
PPAPDC1A	4.72408	6.82529	7.26735	7.02e-06
ACKR1	-4.36408	8.08003	-5.7682	7.01e-05
GJB2	4.23433	4.88905	4.81274	0.000357507
MAMDC2	-4.13646	6.53314	-5.52344	0.000105174
CXCL10	3.83985	6.17397	5.30813	0.000151258
ELOVL7	-3.81615	6.3117	-6.70423	1.61e-05
MEOX1	-3.81349	7.30978	-4.91883	0.000296536
SCN3A	-3.74383	4.91086	-7.27349	6.95e-06
IGSF10	-3.43916	7.07684	-10.2529	1.6e-07
TSPAN7	-3.42929	6.63314	-11.4204	4.57e-08
FABP4	-3.42577	5.85914	-5.65084	8.51e-05
FOSB	-3.35371	10.577	-4.98216	0.000265407
PGM5-AS1	-3.33093	6.16286	-9.12987	5.94e-07
CLDN5	-3.30822	8.80291	-9.12437	5.98e-07
KANK4	3.23994	6.52255	4.17314	0.00113702
MATN3	3.18951	3.7049	4.26034	0.000968371
IL33	-3.1857	5.42675	-6.04288	4.5e-05
MMP9	3.17387	6.17108	3.92846	0.00179146
HSD17B6	3.15419	4.20774	3.91246	0.00184589
TNFSF4	3.15142	4.85781	3.64391	0.00305966
GRP	3.1199	4.89015	4.13152	0.00122792
COL6A6	-3.10744	5.55559	-5.06851	0.000228357
EMCN	-3.08777	7.05932	-7.54405	4.74e-06
CD36	-3.07949	5.77395	-12.4897	1.59e-08
SULF1	3.0728	8.30903	6.04254	4.5e-05
KLF4	-3.06617	7.63958	-6.83543	1.32e-05
BCHE	-3.06334	6.43319	-6.2068	3.46e-05
CFD	-3.03406	10.8727	-4.14768	0.00119177
FNDC1	3.03182	6.89292	4.1193	0.00125602
TGFBR3	-3.03099	9.79007	-6.85342	1.29e-05
MMP1	3.00967	4.1618	3.01161	0.0101987
DCLK1	-3.00676	6.93791	-6.437	2.42e-05
SYNDIG1	2.98552	5.02908	5.34406	0.000142294
SEMA3G	-2.97131	6.57182	-6.15938	3.73e-05
INHBA	2.94637	7.23056	13.9454	4.27e-09
SDC1	2.9275	8.4296	5.85312	6.11e-05
CHRDL1	-2.9246	9.44281	-3.6623	0.00295506
AK021977	-2.92339	7.62041	-5.69673	7.89e-05
RSAD2	2.91791	6.99402	5.3405	0.000143158
CLEC5A	2.91661	4.16165	4.53876	0.000583326
LAMP5	2.9142	6.73261	4.97067	0.00027079
FAM189A2	-2.88537	6.12074	-12.0885	2.35e-08
ZBTB16	-2.84142	6.48469	-5.44338	0.000120298
RUNDC3B	-2.82519	6.06265	-12.3976	1.74e-08
ECSCR	-2.81311	7.78868	-7.5216	4.89e-06
GPR146	-2.79177	5.58494	-13.4899	6.36e-09
SHISA2	2.7889	5.4943	4.66753	0.000462875
OSR1	-2.77753	6.2599	-5.03281	0.00024297
RELN	-2.76016	8.08093	-5.27471	0.000160125
MMP13	2.75902	4.95748	4.01454	0.00152567
PDE2A	-2.7485	6.75568	-5.92589	5.43e-05
CCDC178	-2.74139	6.70371	-11.9006	2.82e-08
TAC1	-2.73322	5.34818	-3.10378	0.00855342
APOD	-2.71377	9.04961	-3.93534	0.00176858
LOC101929122	2.70289	5.62127	5.17365	0.000190413
ENPP2	-2.70051	8.43568	-8.84343	8.46e-07
CYYR1	-2.67679	6.3997	-5.1657	0.000193036
PPL	-2.62113	8.93118	-6.29642	3.01e-05
PEAR1	-2.6115	8.21553	-6.20247	3.49e-05
TRIM59	2.60984	3.8396	3.85809	0.00204381
PTX3	-2.60904	4.33936	-5.17717	0.000189262
ADH1B	-2.6037	5.35695	-6.09099	4.16e-05
SELE	-2.59928	5.46636	-2.98612	0.010707
EDNRB	-2.5959	6.04721	-5.28552	0.000157198
PCOLCE2	-2.58083	5.58851	-3.91148	0.00184927
COL8A2	2.57676	7.35797	4.72642	0.000416702
DLK1	-2.55747	5.17112	-3.31736	0.00569029
C15orf48	2.54812	6.04832	2.78923	0.0155766
SCARA5	-2.53306	6.74229	-4.93909	0.00028618
SOX7	-2.53039	4.88795	-6.11098	4.03e-05
ADCY4	-2.52224	8.19461	-6.21543	3.42e-05
CILP2	2.51332	5.07983	6.03071	4.58e-05
LOC100507311	-2.49548	6.23962	-4.09129	0.00132293
LONRF2	-2.49205	5.79983	-5.40518	0.000128303
EPYC	2.48929	3.60113	3.44428	0.00446839
NOSTRIN	-2.48523	6.30896	-6.16249	3.72e-05
SYNM	-2.47828	8.24009	-6.42312	2.47e-05
NKX3-2	2.45427	4.825	4.83961	0.000340925
LYVE1	-2.45117	4.66596	-5.90735	5.59e-05
EBF1	-2.43574	7.26676	-6.25581	3.21e-05
FOS	-2.43132	10.2115	-4.64963	0.00047794
CORIN	2.39756	5.27019	3.84806	0.00208261
FAM162B	-2.39184	6.01746	-6.96634	1.09e-05
PTGS2	-2.38605	5.18888	-4.73649	0.000409302
GPIHBP1	-2.38129	6.44997	-9.91076	2.35e-07
CREB5	-2.366	7.13362	-4.55448	0.000567017
WIF1	-2.36533	5.62403	-3.4731	0.00423013
FCGR1B	2.35613	6.38329	3.91518	0.00183651
GREM1	2.35563	6.55237	2.47098	0.028394
ADH1C	-2.35349	5.59583	-4.47922	0.00064961
GXYLT2	2.3461	7.0852	5.05747	0.000232774
ABLIM1	-2.33269	8.25193	-8.26167	1.79e-06
TFF3	-2.3303	7.55344	-4.68784	0.00044638
C2orf40	-2.31538	5.39065	-3.98626	0.00160821
ABCA9	-2.30991	4.97925	-7.3611	6.14e-06
FMO2	-2.30943	7.9733	-5.08667	0.000221275
MMRN1	-2.30889	4.01379	-4.60068	0.000521795
WISP1	2.30776	5.26439	6.21092	3.44e-05
NR4A2	-2.29974	7.34553	-2.42511	0.0309328
HYMAI	-2.29082	6.92939	-6.65625	1.73e-05
ITM2A	-2.28279	8.68117	-5.5516	0.00010034
ADM	-2.28041	8.9172	-3.33702	0.00548088
ANKRD29	-2.2509	4.92056	-6.7115	1.59e-05
GPX3	-2.24658	7.80676	-3.54971	0.0036574
SPP1	2.24093	4.77568	3.15791	0.0077137
ABCA6	-2.23754	5.35796	-5.02616	0.000245802
NEURL1B	-2.22859	8.72293	-3.89917	0.00189236
NINJ2	2.2277	7.55248	5.52981	0.000104059
SPRY2	-2.22515	6.67024	-5.07623	0.000225316
TPPP3	-2.21823	6.65356	-3.26721	0.0062614
LOC101060391	-2.21531	4.88567	-3.96585	0.0016706
MYC	-2.21505	7.56288	-10.0802	1.94e-07
MNDA	2.21405	6.13125	3.97477	0.00164303
TMEM132C	-2.21383	6.68121	-7.58038	4.5e-06
SUGCT	2.20663	6.80511	6.56592	1.98e-05
ST6GAL2	2.19692	3.97238	3.66889	0.00291851
TFPI	-2.19064	6.23931	-6.49324	2.22e-05
LINC00922	2.17679	6.03096	2.91173	0.0123381
SCN4B	-2.1723	6.55876	-3.55729	0.00360514
PAMR1	-2.16874	7.73058	-3.73669	0.00256791
C3orf80	2.16807	4.46097	5.12066	0.000208635
RASD1	-2.1558	8.80401	-6.48814	2.24e-05
LPPR4	-2.14891	4.79508	-6.45497	2.35e-05
ITIH5	-2.14575	6.6309	-8.42306	1.45e-06
P2RY14	-2.1438	6.60058	-4.75291	0.000397525
RBP7	-2.13674	7.05022	-4.98631	0.000263489
LRFN5	-2.13123	6.66783	-3.84911	0.00207851
TMEM158	2.13045	6.70333	2.74312	0.0170012
CYP26A1	2.08696	5.06157	3.62554	0.00316788
LIFR	-2.08556	5.36675	-6.98329	1.06e-05
CCL21	-2.08127	7.15202	-3.30217	0.0058575
MYO5C	-2.07839	8.30458	-4.31295	0.000879324
CDH5	-2.07295	6.94387	-4.4255	0.000716115
MFAP2	2.071	8.05762	4.44623	0.000689658
ELTD1	-2.06585	6.75248	-4.42272	0.000719748
SOX17	-2.05639	5.29257	-5.80175	6.64e-05
LOXL1	2.05161	8.31152	4.90713	0.000302693
AK025288	-2.05057	8.86218	-5.54014	0.000102279
SMCO4	2.04696	9.05708	7.70338	3.8e-06
ITGBL1	2.0419	7.45724	5.32194	0.000147744
APOLD1	-2.04071	8.3298	-3.72713	0.00261463
ISG15	2.04	8.95635	2.80235	0.0151931
PENK	-2.03777	5.82715	-3.63928	0.00308654
STEAP4	-2.02776	5.30229	-7.98564	2.58e-06
AKR1C3	-2.01831	8.02599	-4.20441	0.00107331
GPR116	-2.01777	6.907	-6.28081	3.08e-05
ENC1	2.0082	7.33288	4.95147	0.000280044
PKHD1L1	-2.00564	3.88412	-3.93796	0.00175993
C16orf89	-2.00365	6.19814	-4.33317	0.000847404
SDPR	-2.00161	4.04854	-8.10412	2.2e-06
HS3ST3A1	1.99704	4.64414	4.16435	0.00115564
TREM2	1.98678	6.31213	4.10128	0.00129865
FHL1	-1.98339	6.86179	-4.11498	0.00126611
TNMD	-1.98233	4.09038	-3.12609	0.00819679
CTB-167B5.2	-1.97999	3.75359	-5.46527	0.00011595
CAV1	-1.97525	9.70805	-7.19366	7.8e-06
STARD9	-1.96992	7.86016	-5.25319	0.000166122
PLP1	-1.96825	5.23099	-5.48812	0.000111585
ADAMTS3	-1.96242	6.0475	-5.15332	0.000197199
KIF26B	1.96222	4.96199	5.12307	0.000207768
LOC101928173	1.96087	4.83892	4.27904	0.000935701
FCGBP	1.95937	7.17103	4.36897	0.000793767
GALNT16	-1.95493	5.77595	-5.24323	0.000168979
CEMIP	1.9448	5.54585	5.87834	5.86e-05
RERGL	-1.94097	5.06275	-5.38123	0.000133606
LRRN4CL	-1.9247	8.61021	-3.52785	0.00381226
ASPA	-1.92382	5.17945	-5.34792	0.000141365
CDH11	1.92373	6.90555	4.15431	0.00117727
TM4SF18	-1.92014	5.52947	-3.60683	0.00328206
PTGFR	-1.91289	4.70753	-3.5403	0.00372329
CAPG	1.90932	6.65916	4.70856	0.00043018
LY86	1.90581	7.00669	4.57902	0.000542511
CXCL11	1.90364	3.50176	2.37347	0.0340518
LPL	-1.89797	6.49805	-3.93439	0.0017717
LMO7DN	-1.89765	4.95078	-4.5066	0.000618204
SLC12A8	1.89441	6.25231	3.68834	0.00281319
FZD1	1.87546	5.34407	4.66591	0.000464213
ASPN	1.8727	7.4479	2.91638	0.0122295
ADIRF	-1.87117	7.45078	-3.23343	0.00667815
TMEM45A	1.86128	7.78225	3.58403	0.00342694
SASH1	-1.86081	9.06272	-8.67296	1.05e-06
C5orf46	1.86033	4.82367	2.75999	0.0164658
SLAMF8	1.85317	5.56392	2.71021	0.0180955
SRPX	-1.85317	9.76994	-7.3326	6.39e-06
RAB31	1.85223	9.61527	6.57565	1.95e-05
SMYD3	1.84658	7.05091	3.07565	0.00902526
ZFP36	-1.84061	10.676	-3.98589	0.00160933
ALPK2	1.83563	5.37537	2.66956	0.0195424
KLHL13	-1.83475	5.3574	-4.61939	0.000504552
SHE	-1.83035	6.66901	-5.71128	7.7e-05
REEP1	-1.82406	6.07428	-3.46598	0.00428778
ADAMDEC1	1.82317	4.24508	2.35295	0.0353733
IL21R	1.82157	4.43311	4.03922	0.0014572
FREM1	-1.81498	5.74112	-3.32724	0.00558412
TSTD1	1.81272	7.97568	2.66541	0.0196964
RP11-138A9.1	-1.80811	7.29537	-3.36429	0.00520337
RP11-389C8.2	-1.80784	5.55767	-3.63163	0.00313154
GIMAP7	-1.80552	6.92641	-3.48217	0.0041578
RP11-180N14.1	-1.8033	4.64962	-6.42251	2.47e-05
DQ592442	-1.79761	8.50046	-5.30236	0.000152751
SNX10	1.79648	5.03354	2.92612	0.0120045
AQP1	-1.79358	7.03853	-4.05113	0.00142531
OLR1	1.7917	4.10326	3.45137	0.00440855
RNF139-AS1	1.78497	5.33884	5.33958	0.00014338
KLF2	-1.78435	8.41826	-5.73057	7.46e-05
AMOTL2	-1.77875	8.82631	-4.93336	0.00028907
TYROBP	1.77846	8.31471	2.55787	0.0241245
CMPK2	1.77608	7.29283	3.6262	0.00316393
JUN	-1.77556	9.34925	-5.70432	7.79e-05
TMEM100	-1.77474	6.98406	-3.39366	0.00492026
SPRY1	-1.7709	9.10486	-5.48281	0.000112583
CD34	-1.77079	6.93418	-5.55779	9.93e-05
PRIMA1	-1.77041	5.7338	-3.47015	0.00425393
ANK2	-1.76154	5.40339	-3.56333	0.00356413
C17orf58	-1.75405	8.1756	-6.1852	3.58e-05
KBTBD11	-1.75361	6.07062	-2.73686	0.0172041
NAP1L5	-1.7441	6.32293	-4.04643	0.0014378
WNT2	1.74359	7.23162	2.79284	0.0154703
KANK3	-1.74248	5.94103	-5.74713	7.26e-05
FHOD3	1.74106	4.9064	3.29481	0.00594026
CHSY3	1.74049	6.85122	2.4625	0.0288478
IL6	-1.7355	7.46241	-3.08682	0.008835
ASTN1	-1.73384	3.5543	-4.58603	0.000535714
PLAUR	1.73344	6.50001	5.01712	0.000249701
C1QB	1.73326	7.79653	2.2166	0.0454729
BDKRB2	-1.73261	7.41841	-4.45296	0.000681285
SALL4	1.72823	6.40341	5.51014	0.000107542
ABCA8	-1.72226	5.30397	-5.20866	0.000179293
WNT11	-1.72067	6.16465	-3.28404	0.00606348
ANXA3	-1.71974	4.54991	-3.8927	0.00191544
APLNR	-1.71746	8.15162	-2.56828	0.0236568
ADAM33	-1.71675	8.67855	-3.64549	0.00305049
HPSE	1.71413	4.53714	3.70629	0.0027195
FAP	1.71348	7.94968	3.06989	0.00912505
RNASE6	1.7133	6.57694	3.64246	0.00306806
LRRC15	1.71063	6.99364	8.90354	7.85e-07
TDRD6	-1.71048	6.35822	-3.74719	0.00251763
C4orf48	1.71005	7.68347	4.00281	0.00155936
TNFSF13B	1.70995	7.84156	3.09973	0.00861989
MMRN2	-1.70993	5.18918	-7.9818	2.6e-06
UNC5B	1.70958	8.04785	9.83129	2.58e-07
GATA3	1.70941	6.51232	2.71279	0.0180073
BTNL9	-1.70931	6.11339	-5.54428	0.000101573
ABLIM3	-1.70926	5.91738	-7.62949	4.21e-06
NR2F2-AS1	-1.70275	7.07905	-3.85231	0.00206608
LINC01094	1.70196	3.58484	3.16633	0.00759066
CAPN6	-1.69846	4.4725	-4.18376	0.00111496
AX746823	1.69674	6.15161	3.42497	0.00463565
F2RL1	1.69589	4.01338	5.56499	9.81e-05
MMP27	-1.69562	4.52054	-2.8416	0.0141005
FCGR3B	1.69517	6.27082	4.21395	0.00105461
RPL23AP32	-1.69264	7.62522	-3.7034	0.00273435
MYCT1	-1.68556	5.83723	-6.16339	3.71e-05
HK2	1.68549	7.49421	4.19962	0.00108282
NEFH	1.68529	4.71769	3.61431	0.00323592
STC2	1.68321	6.22732	2.77797	0.0159132
SYBU	-1.68216	5.99878	-3.97268	0.00164947
SASH3	1.6785	6.40531	3.18936	0.00726417
EVI2A	1.67741	6.49698	2.45381	0.0293201
GPC3	-1.67669	4.98726	-7.27054	6.98e-06
TMEM88	-1.6723	6.24269	-3.73229	0.00258933
CDKN2A	1.66901	5.16644	7.38664	5.92e-06
DUSP6	-1.6678	8.80435	-6.58442	1.93e-05
AL132709.8	-1.6669	5.35583	-3.14419	0.00791845
DACT1	1.66374	6.99408	3.18695	0.0072977
AOC3	-1.66027	6.86575	-5.383	0.000133206
DENND2A	-1.66022	5.21151	-5.97714	5e-05
AIM2	1.65612	5.41919	2.51496	0.026149
RHOU	-1.64981	6.51539	-5.67377	8.19e-05
SLC38A5	1.64755	6.37767	4.00516	0.00155257
ZNF469	1.64611	8.34587	3.82677	0.00216755
ARSI	1.64497	6.31656	7.98795	2.57e-06
JAM2	-1.64168	7.62774	-4.89461	0.000309427
FAM19A5	1.63603	5.24245	4.54256	0.000579342
S100A11	1.63469	7.50727	3.24651	0.00651356
BMP2	-1.63144	5.5726	-4.00729	0.00154641
PLCB4	-1.63101	6.73336	-4.08606	0.00133582
PDK4	-1.62134	5.43711	-3.56023	0.0035851
PLAGL1	-1.6176	8.15813	-5.64563	8.58e-05
THSD7A	-1.61647	5.49849	-5.8106	6.54e-05
MAL2	1.61471	5.2953	3.43105	0.00458227
SPHK1	1.61192	8.53501	3.91516	0.00183657
RP11-274H2.5	1.61023	4.59106	3.9008	0.00188661
PLXDC2	1.60512	7.47972	4.84253	0.000339168
AEBP1	1.60104	10.4533	4.04739	0.00143523
DEPDC7	1.60086	3.73769	2.98737	0.0106814
SLC16A14	-1.59777	6.59992	-2.41588	0.0314693
GDF10	-1.59491	3.51044	-4.17148	0.00114052
RP11-271C24.3	-1.59448	5.97121	-3.96165	0.00168376
HBB	-1.59329	7.63918	-2.71892	0.0177995
PPARG	-1.59316	6.30467	-3.03012	0.0098447
DCX	-1.59268	3.78355	-2.6762	0.0192988
ANGPTL1	-1.5873	5.85709	-3.1076	0.0084914
GPC6	1.58055	6.37783	3.98719	0.00160543
CCDC167	1.5714	6.51145	4.87835	0.00031841
MIAT	1.5683	5.8255	3.442	0.00448783
ND6	-1.56754	8.42646	-3.90212	0.00188196
